# Supplementary material for: Frequent MAGE Mutations in Human Melanoma
Source: PLoS One. 2010 Sep 16;5(9):e12773. doi: 10.1371/journal.pone.0012773 (PMC2940856; doi:10.1371/journal.pone.0012773)
Supplement: Table S1 — Melanoma cell lines used in the Discovery Screen (0.03 MB XLS) [file pone.0012773.s002.xls]

## Sheet: Sheet1
Supplementary Table S1: Melanoma cell lines used in the Discovery Screen
Patient number 1	Gender 2	Cell line	Tumor type/site3	Date of specimen4	BRAF status	TP53 status
6	F	LAU-Me190	Met/Cutaneous	NA	V600E	WT
16	F	LAU-Me200	Met/LN	NA	WT	S241F
17	F	LAU-Me204.A1	Met/Cutaneous	NA	V600E	Q317stop
42	M	LAU-Me261	Met/LN	1995	WT	S241F
42	M	LAU-T42B	Met/LN	1998	WT	S241F
48	F	LAU-Me215	Met/LN	NA	WT	WT
50	M	LAU-Me275	Met/LN	1995	V600E	WT
50	M	LAU-T50B	Met/LN	2007	V600E	WT
53	F	LAU-Me312	Met/Cutaneous	NA	V600E	WT
58	M	LAU-Me248.3	Met/Cutaneous	NA	WT	WT
63	M	LAU-Me235	Met/LN	NA	K601E	WT
82	M	LAU-Me243	Met/Cutaneous	NA	WT	WT
92	F	LAU-Me242.B1	Met/LN	NA	WT	WT
108	F	LAU-Me246.M1	Met/Cutaneous	NA	V600E	WT
149	F	LAU-Me260.LN	Met/LN	1995	V600E	WT
149	F	LAU-T149D	Met/Intestinal	2002	V600E	WT
165	M	LAU-Me280.R.LN	Met/LN	NA	G593S; L597R	P278S
169	F	LAU-Me281.M1	Met/Cutaneous	1995	V600E	WT
169	F	LAU-Me281.M3	Met/Cutaneous	1995	V600E	WT
176	M	LAU-Me276	Met/LN	NA	V600E	WT
203	F	LAU-Me290	Met/LN	NA	WT	P324S
214	M	LAU-Me300	Primary/Cutaneous	NA	V600E	WT
233	F	LAU-Me305	Met/LN	1996	V600E	R280K
233	F	LAU-Me317	Met/Cutaneous	1997	V600E	R280K
286	M	LAU-Me337	Met/LN	NA	WT	WT
331	M	LAU-T331A	Met/LN	NA	WT	WT
333	M	LAU-T333A	Met/Cutaneous	NA	WT	WT
441	M	LAU-T441A	Met/LN	NA	WT	WT
618	F	LAU-T618A	Met/Cutaneous	NA	WT	WT
1255	M	LAU-T1255A.b1	Met/LN	2007	WT	R213stop
1255	M	LAU-T1255A.g2	Met/LN	2007	WT	R213stop
1257	M	LAU-T1257A	Primary/Mucosal	2007	WT	WT
1257	M	LAU-T1257C	Met/LN	2007	WT	WT
1262	F	LAU-T1262A	Met/LN	2007	WT	WT
1262	F	LAU-T1262B	Met/LN	2007	WT	WT
1Samples with the same Patient number are synchronous or asynchronous tumors from the same patient.
2F=female; M= Male
3Met, metastasis; LN, Lymph Node
4Year of surgery is given in case of multiple cell lines (same year denoting synchronous tumors). NA, not applicable.
