# Supplementary material for: Frequent MAGE Mutations in Human Melanoma
Source: PLoS One. 2010 Sep 16;5(9):e12773. doi: 10.1371/journal.pone.0012773 (PMC2940856; doi:10.1371/journal.pone.0012773)
Supplement: Table S2 — Clinical characteristics of the Melanoma patients included in the Validation Screen (0.13 MB XLS) [file pone.0012773.s003.xls]

## Sheet: Sheet1
Supplementary Table S2: Clinical characteristics of the Melanoma patients included in the Validation Screen
PCR Tissue Number	Gender1	Normal Patient Number2	Age at death/alive (years)	Dead/Alive3	Diagnosis Date	Age at Diagnosis (years)	Diagnosis Stage	Primary site	Specimen Date	Specimen Site	BRAF status	TP53 status
03-036	M	1	76	0	1995	65	IA	UK	2003-05-16	LN	WT	WT
6726	F	2	25	1	1999	25	IVC	UK	1999-09-15	R BACK S/C	V600E	R273C
6734	F	2	25	1	1999	25	IVC	UK	1999-09-19	SMALL BOWEL	NA	NA
6844	F	2	25	1	1999	25	IVC	UK	1999-11-17	L THIGH S/C	V600E	NA
02-006	F	3	24	1	1999	19	IIIB	UK	2002-03-05	BACK	WT	WT
02-055	M	3	25	1	1999	20	IIIB	UK	2002-07-30	LN	WT	WT
02-114	M	3	25	1	1999	20	IIIB	UK	2002-12-10	SMALL BOWEL	WT	WT
03-068	F	3	24	1	1999	19	IIIB	UK	2003-09-18	SMALL BOWEL	WT	WT
7013	F	4	55	1	1986	40	IB or IIA	Trunk	2000-03-21	R NECK S/C	V600E	WT
6541	F	8	62	0	1998	51	IIIA	Trunk	1999-06-08	SUBCUTANEOUS	V600E	WT
7541	F	8	62	0	1998	50	IIC	Trunk	2001-05-08	BONE	V600E	WT
02-090	F	9	59	0	2002	53	IVB	UK	2002-10-01	R THYROID	WT	FS at R273 + R213stop
07-223	M	10	39	1	1997	28	IA	Trunk	2007-05-15	R FLANK	V600E	WT
8036	F	11	59	0	1992	42	IIA	Lower leg	2001-11-07	LUNG	WT	WT
7892	M	12	49	0	2000	43	IIIC	UK	2001-08-07	MEDIASTINAL MASS	V600E	R342stop; F341 syn
04-133	M	12	49	0	2000	43	IIIC	UK	2004-11-16	MEDIASTINUM	V600E	R342stop; F341 syn
04-007	F	15	45	0	2001	37	IIIB	UK	2004-01-13	BONE	V600E	WT
7889	M	16	72	1	2000	71	IIIB	UK	2001-07-31	SKIN S/C	WT	R282P
7538	F	17	28	0	1997	16	IB	Trunk	2001-05-02	L AXILLA LN	V600E	WT
04-039	M	18	41	0	UK	UK	UK	UK	2004-05-13	R ILIAC LN	V600E	WT
05-407	M	19	68	0	1999	58	IIC	Lower leg	2005-11-22	L GROIN LN	WT	WT
6654	M	21	61	0	1999	60	IVC	UK	1999-08-05	L AXILLA LN	WT	WT
7552	F	22	54	1	1991	43	IB	Lower leg	2001-05-16	R OVARY	V600E	WT
8118	M	23	33	1	2001	31	IIC	Trunk	2002-01-30	R INGUINAL LN	V600E	WT
04-129	M	24	53	0	1996	40	IIB	Forearm	2004-10-27	R ARM S/C	WT	WT
05-061	M	24	53	0	1996	40	IIB	Forearm	2005-04-27	R CUBITAL FOSSA S/C	WT	WT
04-009	F	25	33	1	2001	29	IIA	Foot	2004-02-24	BRIAN	V600E	WT
04-010	F	25	33	1	2001	29	IIA	Foot	2004-03-05	FEMORAL LN	V600E	R213stop
02-102	F	26	42	1	1995	34	UK	UK	2002-10-24	PELVIC LN	V600E	WT
4198	F	27	65	0	UK	UK	IIIA	UK	1995-04-20	AXILLALN	NA	R110C + Q100stop + P36L
7129	M	28	72	1	1996	67	IIIC	Face	2000-06-05	R GROIN LN	WT	WT
6034	M	29	75	0	1997	68	IVC	UK	1998-09-03	ABDOMINAL WALL	WT	WT
6036	M	29	75	0	1997	68	IVC	UK	1998-09-03	COLON	WT	WT
7034	M	30	68	1	1998	60	IIA	Trunk	2000-04-06	L AXILLA LN	WT	WT
7069	M	31	56	0	1996	45	IB	Foot	2000-05-04	LN	WT	WT
6985	F	32	47	1	1998	45	IIIB	UK	2000-02-23	LIVER	WT	WT
6269	M	34	64	1	1991	55	IVC	Head and Neck	1999-02-04	L EYE	WT	WT
7329	F	35	45	1	1999	42	UK	Trunk	2000-09-27	LN	WT	WT
4789	M	36	57	0	1976	24	UK	UK	1996-04-09	INGUINAL LN	V600E	WT
5315	M	37	41	0	UK	UK	UK	UK	1997-03-06	HUMERUS	WT	splice defect at exon7
6779	F	38	58	1	1985	40	IB	UK	1999-10-12	R THIGH LN	WT	WT
02-105	F	38	58	1	1985	40	IB	UK	2002-11-12	LIVER	WT	WT
6458	F	39	42	1	1996	39	IIC	Upper arm	1999-04-26	SPINE	V600E	R248W
03-083	M	40	62	1	1998	56	IIA	Trunk	2003-11-14	R LOIN S/C	WT	WT
7151	F	41	64	1	1999	63	IIIB	Lower leg	2000-06-15	GROIN LN	V600E	WT
03-018	M	42	71	1	2000	67	IIB	Head and Neck	2003-02-21	L NECK LN	G466R	WT
7213	M	43	42	0	UK	UK	UK	UK	2000-07-17	LN GROIN	V600K	R248Q
6613	M	44	76	1	1997	73	I or II	Head and Neck	1999-07-16	MOUTH LESION	WT	R181P
6531	F	45	50	1	1998	46	IB	Lower leg	1999-06-01	GROIN	V600E	WT
6756	M	46	51	1	1995	47	IIA	Trunk	1999-09-29	SMALL BOWEL	V600E	V216M
6788	M	46	51	1	1995	47	IIA	Trunk	1999-10-18	S BOWEL	V600E	V216M
6960	M	46	51	1	1995	47	IIA	Trunk	1999-10-18	S BOWEL	V600E	V216M
7194	M	47	32	1	UK	UK	UK	UK	2000-07-07	R AXILLA LN	V600E	R196stop
6667	M	48	53	0	UK	UK	UK	UK	1999-08-11	PLEURA	WT	WT
5492	F	50	46	0	UK	UK	UK	UK	1997-07-22	CARDIAC	V600E	WT
5686	F	50	46	0	UK	UK	UK	UK	1998-01-06	NECK SUBCUTANEOUS	V600E	WT
5688	F	50	46	0	UK	UK	UK	UK	UK	UK	V600E	WT
6301	M	51	64	1	1997	61	IIA	Head and Neck	1999-02-19	LN	V600K	WT
6549	F	52	64	0	1996	51	UK	UK	1999-06-15	L AXILLA LN	WT	WT
7330	M	53	41	1	1999	40	IIC	Trunk	2000-09-28	CHEST S/C	WT	WT
7398	M	54	64	1	2000	63	IIA	Upper arm	2000-11-01	L AXILLA LN	WT	WT
8034	F	55	43	0	1993	27	IB	Trunk	2001-10-19	R AXILLA LN	WT	WT
4383	M	56	40	0	UK	UK	UK	UK	1995-07-25	Retroperitoneal LN	V600E	WT
4692	M	56	40	0	UK	UK	UK	UK	1996-02-13	AXILLA LN	V600E	WT
03-091	F	57	43	1	UK	UK	UK	UK	2003-12-16	ABDO WALL SUBCUT	G469E	WT
8125	F	58	67	0	2001	59	IIB	Lower leg	2002-02-05	L GROIN LN	WT	WT
03-028	M	59	81	0	1999	75	UK	Trunk	2003-03-15	BRAIN	V600K	WT
03-043	F	60	49	0	1998	39	IB	Head and Neck	2003-06-12	MESENTERIC LN	NA	WT
04-075	F	60	49	0	1998	39	IB	Head and Neck	2004-07-13	L PARA-AORTIC LN	V600E	WT
7516	M	61	67	1	1996	62	IB	Trunk	2001-04-04	R AXILLA LN	WT	R337S
7017	M	62	59	0	1997	49	IIC	Head and Neck	2000-03-27	R NECK LN	WT	WT
7502	F	63	47	1	1985	28	IB	Upper arm	2001-03-20	RETROPERIT LN	V600E	WT
7558	F	63	47	1	1985	28	IB	Upper arm	2001-06-05	AXILLA LN	V600E	WT
7391	M	64	50	1	2000	49	IVA	UK	2000-11-24	AXILLA LN	WT	WT
08-249E	F	66	63	1	UK	UK	UK	UK	2008-05-16	L BACK INFERIOR	V600K	WT
08-632	F	67	61	0	UK	UK	UK	UK	2008-10-07	SMALL BOWEL	V600K	WT
5726	M	68	53	0	1995	49	UK	Trunk	1998-02-04	BACK SUBCUTANEOUS	WT	WT
6705	M	69	61	0	1989	45	IIIC	Head and Neck	1999-09-09	LN	WT	WT
6719	F	70	42	1	1997	39	IIC	Trunk	1999-09-09	AXILLARY LN	V600E	WT
04-066	M	72	69	0	2001	65	IA	Trunk	2004-06-29	L AXILLA LN	V600E	WT
04-113	F	73	68	0	2004	66	IB	Anorectal	2004-09-17	BOWEL	WT	R342stop; F341 syn
06-149	F	73	71	0	2004	66	IB	Anorectal	2006-05-20	R SHOULDER	WT	WT
5918	M	74	72	0	1997	69	IIB	Head and Neck	1998-06-25	LUNG	NA	WT
6795	F	75	59	1	1999	58	IVA	UK	1999-10-22	BACK S/C	WT	WT
7089	F	75	59	1	1999	58	IVA	UK	2000-05-16	L AXILLARY LN	WT	WT
04-025	M	76	58	0	1999	51	IB	Upper arm	2004-04-19	BRAIN	V600E	WT
02-024	F	77	76	1	1994	68	IIC	Face	2002-05-27	RML LUNG	WT	R213stop
5668	M	78	64	0	UK	UK	UK	UK	1997-12-24	BACK SUBCUTANEOUS	WT	WT
03-056	F	79	50	1	1994	39	IA	Upper arm	2003-08-26	SPLEEN	V600E	WT
04-011	F	79	50	1	1994	39	IA	Upper arm	2004-03-05	R LUNG NOD	V600E	WT
8022	F	80	32	1	2000	30	IIIC	UK	2001-10-25	L SHOULDER S/C	V600E	WT
6509	M	13*	56	1	1997	53	IIIC	Foot	1999-05-19	SUBCUTANEOUS	WT	WT
6524	F	14*	41	0	1998	40	IIIC	UK	1999-05-28	SUBCUTANEOUS	V600E	WT
7445	M	20*	72	0	2000	71	IVC	UK	2001-01-22	L AXILLA LN	WT	C176F
03-016	F	33*	75	0	2000	68	IIA	Upper arm	2003-02-18	L AXILLA LN	WT	WT
03-063	M	49*	72	0	1999	63	IIA	Trunk	2003-09-17	R AXILLA LN	G596R	WT
5558	M	5*	28	1	1989	19	UK	Thigh	1997-09-12	LARGE BOWEL	WT	S241F
5620	M	5*	28	1	1989	19	UK	Thigh	1997-10-29	PELVIC LN	WT	S241F
5589	M	6*	74	0	UK	UK	UK	UK	1997-09-30	L CHEST SUBCUTANEOUS	WT	WT
03-079	M	71*	57	0	1999	51	IV	UK	2003-11-03	L LUNG	V600K	WT
02-0047	M	02047PBMC	68	1	NA	66	IIA	NA	2002-07-17	LN	WT	WT
5640	F	5640PBMC	39	1	NA	35	IIA	NA	1997-12-01	BRAIN	V600E	WT
7259	F	7259PBMC	81	0	NA	75	IIB	NA	2000-11-08	L AXILLA LN	WT	WT
4985	F	LMMEL1PBMC	69	0	NA	55	IB	NA	1990-01-01	L LEG	WT	WT
4062	M	LMMEL42normal	67	0	NA	64	IIIB	NA	29/06/2004	SPLEEN	V600K	WT
5104	M	LMMEL42normal	67	0	NA	64	IIIB	NA	21/06/2005	R ILIAC	V600K	WT
4064	M	LMMEL42normal	67	0	NA	64	IIIB	NA	29/06/2004	HEPATIC LN	NA	WT
2112	M	LMMEL46normal	55	0	NA	40	IB	NA	2002-12-17	LUNG	V600E	WT
4037	M	LMMEL46normal	55	0	NA	40	IB	NA	2004-11-05	CARDIAC	V600E	WT
2063	M	LMMEL46normal	55	0	NA	40	IB	NA	16/08/2002	R ADRENAL	V600E	WT
6227	F	LMMEL27normal*	51	1	NA	49	IVB	NA	1999-01-06	SUPERIOR EAR REGION	WT	FS at H179*
1 F=female; M= Male
2Samples with the same Normal Patient number are synchronous or asynchronous metastasis from the same patient.
3Dead=1 Alive=0
*Normal DNA not available for testing
NA: Not Available
UK: Unknown
LN: Lymph Node
L=Left
R=Right

## Sheet: Sheet2
4198
4198
6985
7516
7259
