# Supplementary material for: Frequent MAGE Mutations in Human Melanoma
Source: PLoS One. 2010 Sep 16;5(9):e12773. doi: 10.1371/journal.pone.0012773 (PMC2940856; doi:10.1371/journal.pone.0012773)
Supplement: Table S3 — Primer sequences used in this study (0.06 MB XLS) [file pone.0012773.s004.xls]

## Sheet: Sheet1
Supplementary Table S3: Primer sequences used in this study
Gene name	Amplicon ID	Left primer (5'-3')	Right primer (5'-3')
BRAF	BRAF_00000_4000	GGGTACACAGAACATTTTGAACACA	CACATTTCAAGCCCCAAAAA
BRAF	BRAF_00100_4001	TAGGAGTCCCGACTGCTGTG	GGGACCTGTCATGGGGTAGG
KRAS	KRAS_00000_4000	CCAGCACCACCACTACCGAT	GTGGCCATTTGTCCGTCATC
KRAS	KRAS_00100_4001	TGCACAGAGAGTGAACATCATGG	TTTGAGAGCCTTTAGCCGCC
DDX53	DDX53_00000_4000	TGGTGGTAGAAACAGAAATGGACA	TCTTCCGGAACACTCTGATTTGC
DDX53	DDX53_00000_4001	CATTGTCCTATCTAATGCCTGGG	TCATTAAGATCAAGACCTCGGGA
DDX53	DDX53_00000_5000	CGTGAACCACCACTCTGCTTTA	CCACGTGAAGAGCCAACTCTCTA
DDX53	DDX53_00100_4002	GGGTACATTGGACGGACAGGA	GTTGATAAACCCCCATGGCA
MAGEA1	MAEA1_00000_5000	CCTAGGCAGGTGACAAGGACAT	CTTTCCCACTACCATCAACTTCA
MAGEA1	MAEA1_00000_5001	AGGGGAAGCTGCTGGACGC	TGGAGGTGTATGATGGGAGG
MAGEA1	MAEA1_00100_5002	AGAAAACCAACCAAATCAGCCA	TCATGTCTCTTGAGCAGAGGAGTCT
MAGEA1	MAEA1_00100_5003	GGTGCCCAGGACCAGAGGAGAGG	TCCTCCTTCAGGTTTTCAGGGG
MAGEA4	MAEA4_00100_5000	GCCTCACCTCCCTACCATCAA	TCAACGCCTTCCTCAGGCTT
MAGEA4	MAEA4_00100_5001	TACCATCAGCTTCACTTGCTGGA	CAGGCAGGTGACAAGGGTGT
MAGEA4	MAEA4_00100_5002	GACGCAGAGTCCTTGTTCCG	TTGTGCCCAGGACGATTATCA
MAGEA4	MAEA4_00100_5003	GAGCCTCTAAGATTTGGTTCTCAGC	TCCCTGAGGACTCTGGGGAG
MAGEA4	MAEA4_00200_5004	CAGCAACACCTACACCCTTGTC	CACATAGCTGGTTTCAGCCAGAG
MAGEA4	MAEA4_00200_5005	GGAGCACACTGTCTATGGGGA	TCATGTTACACGAGGCAAGGG
MAGEC1	MAEC1_00000_5000	TCTTTCCACTTTTTATTCCCCTCG	TCCTTCCCCTCAGGAGGTCT
MAGEC1	MAEC1_00100_4000	GCTAAAGAATACCGTCCCTATTACC	GGGATGAGTCTTGCTTTTAATGG
MAGEC1	MAEC1_00100_5001	AGGACTCCTCGGATCCTCTCCAG	GGAGGAGGCGGCGCTCAC
MAGEC1	MAEC1_00300_5002	CCTCCACTTCATTGAGCCCAT	GGAGTCATCAGGGTCCACTTCTC
MAGEC1	MAEC1_00300_5003	TCCAGCAGCCCAGTAGATGAA	GCACTTTCTGTGGCAGTCGAA
MAGEC1	MAEC1_00300_5004	GCGAGTCTTCTCCAAAGTTCCC	GGGCTCGCTCTCTATCAAGGA
MAGEC2	MAEC2_00000_4000	ACTACGTTCCTCGAGCCCCA	GGTGGCCGAGTTAGTGGAGTT
MAGEC2	MAEC2_00000_5000	CAAAAAGAAGCTCCATGAACTCAC	TTCCCAGCAGACAAACTCCC
MAGEE1	MAEE1_00000_5000	CCCAGCGATTCCCAGATCC	GCAGGGAGGTGCTCGGTA
MAGEE1	MAEE1_00000_5001	CACCTACACACCTCCCGTCCT	CTCAGAGATGGTGGGCGG
MAGEE1	MAEE1_00000_5002	CTGAGGGCCGGAACACCT	GGCACGGGGGTGCTTAGG
MAGEE1	MAEE1_00100_5003	GAGGGACCAAGCACTTCCGTA	TCACAGTCTCTCAGGACCTCGAA
MAGEE1	MAEE1_00100_5004	CCACCCACCCGTGATGAG	GGGGATTGGCAGTACGGAAG
MAGEE1	MAEE1_00200_5005	ATCCGGGAGTCTGAAATGCG	AAAGCCTCCTTTCCCGCTG
MAGEE1	MAEE1_00200_5006	CCTTGTTTTGCCAAGCCCTA	CAAACCTAAAAATGCACTCCAGG
PRAMEF2	PRAF2_00000_5000	TCTAGAGATTTTTCTTGCAGATCCA	GGGCGATCCTTCTGTGTAAGC
PRAMEF2	PRAF2_00100_5001	TGAAGCAGGTATTTTCCTTGAGGT	GGCAGGATGGCACTGAGTTG
PRAME	PRAME_00000_4000	GGTGGCTGGCACATACAAGA	TGGATGTCTGTTTGGTTCTTACC
PRAME	PRAME_00000_5000	TGATCATCCGTGATCCCACA	TTTTGGTGAAATGGGCCTCT
PRAME	PRAME_00000_5001	AGATAGGCAAGCCTCTCCAGGTG	GCGTCAGTCAGCTAAGTGTCCTG
PRAME	PRAME_00000_5002	GCTGCTTTGTTGCTTCAAGATG	CTCCTGCAGCACCTCATCG
PRAME	PRAME_00100_5003	CCAGCCTTAGGCGCTCCAT	AGGGCAGAGCCTGCTGAAG
PRAME	PRAME_00100_5004	GTCTGGCTGTGTCTCCCGTC	GTGGCCACCGAGTGCAGAGT
PRAME	PRAME_00200_5005	TGAGGGACCTCAGGATGCAG	CTGAAAGGGCGGGATTGAGT
TP53	TP53_00000_5000	CCCTGGGTTTGGATGTTCTG	TCTCCCCCTCCTCTGTTGCT
TP53	TP53_00100_5001	AGGAGCTGGTGTTGTTGGGC	GGGTGGTTGGGAGTAGATGGA
TP53	TP53_00100_5002	AAATGCCCCAATTGCAGGTAA	GAATCTCCGCAAGAAAGGGG
TP53	TP53_00200_5003	TGTGATGAGAGGTGGATGGGTA	GCCTCCCCTGCTTGCCAC
TP53	TP53_00300_5004	TCTGAGCAGCGCTCATGGT	TCCTGAGGTGTAGACGCCAA
TP53	TP53_00300_5005	GAGGGGCCAGACCTAAGAGC	GCTTTATCTGTTCACTTGTGCCC
TP53	TP53_00300_5006	TTTGCACATCTCATGGGGTT	CTCAGATAGCGATGGTGAGC
